# Supplementary material for: RNAi-dependent heterochromatin assembly in fission yeast Schizosaccharomyces pombe requires heat-shock molecular chaperones Hsp90 and Mas5
Source: Epigenetics Chromatin. 2018 Jun 4;11:26. doi: 10.1186/s13072-018-0199-8 (PMC5985592; doi:10.1186/s13072-018-0199-8)
Supplement: Supplementary file 2 — Additional file 2: Table S1. Strains used in this study. Table S2. Primers used in this study. Table S3. Transcription related factors detected in massspectrometry analysis. Table S4. List of candidate genes for silencing factors suggested by massspectrometry. [file 13072_2018_199_MOESM2_ESM.xls]

## Sheet: Table S1
Table S1. Strains used in this study.
Strain	Genotype	Referrence	Description	Figures
HKM-35	h-, ade6∆::kanMX, ura4-DS/E, imr1L::ura4+, otr1R::ade6+	Kato et al.*1	Wild type, used for genetic screen	Figs. 1B, S10
HKM-1100	h-, ade6-DN/N, ura4-DS/E, imr1L::ura4+, otr1R::ade6+	Kato et al.*1	Wild type, untagged	Figs. 1A, 2ABC, 3ABCD, 4ABC, S6ABC, S9, S11, S12, S13
HKM-1258	h-, ade6∆::kanMX, ura4-DS/E, imr1L::ura4+, otr1R::ade6+, hsp90-A4	This study	hsp90-A4 original isolate	Fig. 1B, S12
HKM-1618	h-, ade6-DN/N, ura4-DS/E, imr1L::ura4+, otr1R::ade6+, kanMX::hsp90-A4	This study	hsp90-A4, untagged	Figs. 1A, 3ABC, 4BC, S6AB, S9
HKM-2143	h-, ade6-DN/N, ura4-DS/E, imr1L::ura4+, otr1R::ade6+, mas5∆::kanMX	This study	mas5∆, untagged	Figs. 1A, 2A, 3ABC, 4BC, S6AB, S9
HKM-1177	h-, ade6-DN/N, ura4-DS/E, imr1L::ura4+, otr1R::ade6+, dcr1∆::hphMX	Kawakami et al.*2	dcr1∆, untagged	Figs. 1A, 3ABC, 4BC, S6A
HKM-1195	h-, ade6-DN/N, ura4-DS/E, imr1L::ura4+, otr1R::ade6+, ago1∆::hphMX	This study*3	ago1∆, untagged	Figs. 1A, 3ABC
HKM-1163	h-, ade6-DN/N, ura4-DS/E, imr1L::ura4+, otr1R::ade6+, ∆clr4::hphMX	Kawakami et al.*2	clr4∆	Figs. 1A, 2ABC, 3ABC, S6AB, S11, S12
HKM-2230	h-, ade6-DN/N, ura4-DS/E, imr1L::ura4+, otr1R::ade6+, xdj1∆::hphMX	This study	xdj1∆	Figs. 2AC
HKM-2103	h-, ade6-DN/N, ura4-DS/E, imr1L::ura4+, otr1R::ade6+, ssa1∆::kanMX	This study	ssa1∆	Figs. 2BC
HKM-2176	h-, ade6-DN/N, ura4-DS/E, imr1L::ura4+, otr1R::ade6+, ssa2∆::hphMX	This study	ssa2∆	Figs. 2BC
HKM-2213	h-, ade6-DN/N, ura4-DS/E, imr1L::ura4+, otr1R::ade6+, ssa1∆::kanMX, ssa2∆::hphMX	This study	ssa1∆, ssa2∆	Figs. 2BC
HKM-2154	h-, ade6-DN/N, ura4-DS/E, imr1L::ura4+, otr1R::ade6+, natMX::3myc-ago1	This study	Wild type, Myc-Ago1	Fig. 3D
HKM-2170	h-, ade6-DN/N, ura4-DS/E, imr1L::ura4+, otr1R::ade6+, natMX::3myc-ago1, kanMX::hsp90-A4	This study	hsp90-A4, Myc-Ago1	Fig. 3D
HKM-2177	h-, ade6-DN/N, ura4-DS/E, imr1L::ura4+, otr1R::ade6+, natMX::3myc-ago1, mas5∆::kanMX	This study	mas5∆, Myc-Ago1	Fig. 3D
HKM-2190	h-, ade6-DN/N, ura4-DS/E, imr1L::ura4+, otr1R::ade6+, natMX::3myc-ago1, dcr1∆::hphMX	This study	dcr1∆, Myc-Ago1	Fig. 3D
HKM-2151	h-, ade6-DN/N, ura4-DS/E, imr1L::ura4+, otr1R::ade6+, natMX::3flag-ago1	This study	Wild type, FLAG-Ago1	Figs. 4ABCDE, S8
HKM-2174	h-, ade6-DN/N, ura4-DS/E, imr1L::ura4+, otr1R::ade6+, natMX::3flag-ago1, kanMX::hsp90-A4	This study	hsp90-A4, FLAG-Ago1	Figs. 4ABC, S8
HKM-2182	h-, ade6-DN/N, ura4-DS/E, imr1L::ura4+, otr1R::ade6+, natMX::3flag-ago1, mas5∆::kanMX	This study	mas5∆, FLAG-Ago1	Figs. 4ABC, S8
HKM-2183	h-, ade6-DN/N, ura4-DS/E, imr1L::ura4+, otr1R::ade6+, natMX::3flag-ago1, dcr1∆::hphMX	This study	dcr1∆, FLAG-Ago1	Figs. 4ABC
HKM-2147	h-, ade6-DN/N, ura4-DS/E, imr1L::ura4+, otr1R::ade6+, natMX::3flag-ago1, arb1-13myc::hphMX	This study	Wild type, FLAG-Ago1, Arb1-Myc	Fig. 4D
HKM-2279	h-, ade6-DN/N, ura4-DS/E, imr1L::ura4+, otr1R::ade6+, natMX::3flag-ago1, arb1-13myc::hphMX, kanMX::hsp90-A4	This study	hsp90-A4, FLAG-Ago1, Arb1-Myc	Fig. 4D
HKM-2281	h-, ade6-DN/N, ura4-DS/E, imr1L::ura4+, otr1R::ade6+, natMX::3flag-ago1, arb1-13myc::hphMX, mas5∆::kanMX	This study	mas5∆, FLAG-Ago1, Arb1-Myc	Fig. 4D
HKM-2286	h-, ade6-DN/N, ura4-DS/E, imr1L::ura4+, otr1R::ade6+, natMX::3flag-ago1, arb1-13myc::hphMX, arb2∆::kanMX	This study	arb2∆, FLAG-Ago1, Arb1-Myc	Fig. 4D
HKM-2283	h-, ade6-DN/N, ura4-DS/E, imr1L::ura4+, otr1R::ade6+, natMX::3flag-ago1, arb1-13myc::hphMX, dcr1∆::kanMX	This study	dcr1∆, FLAG-Ago1, Arb1-Myc	Fig. 4D
HKM-2149	h-, ade6-DN/N, ura4-DS/E, imr1L::ura4+, otr1R::ade6+, natMX::3flag-ago1, tas3-13myc::hphMX	This study	Wild type, FLAG-Ago1, Tas3-Myc	Figs. 4E, S10
HKM-2265	h-, ade6-DN/N, ura4-DS/E, imr1L::ura4+, otr1R::ade6+, natMX::3flag-ago1, tas3-13myc::hphMX, kanMX::hsp90-A4	This study	hsp90-A4, FLAG-Ago1, Tas3-Myc	Figs. 4E, S10
HKM-2267	h-, ade6-DN/N, ura4-DS/E, imr1L::ura4+, otr1R::ade6+, natMX::3flag-ago1, tas3-13myc::hphMX, mas5∆::kanMX	This study	mas5∆, FLAG-Ago1, Tas3-Myc	Figs. 4E, S10
HKM-2271	h-, ade6-DN/N, ura4-DS/E, imr1L::ura4+, otr1R::ade6+, natMX::3flag-ago1, tas3-13myc::hphMX, arb1∆::kanMX	This study	arb1∆, FLAG-Ago1, Tas3-Myc	Figs. 4E, S10
HKM-2274	h-, ade6-DN/N, ura4-DS/E, imr1L::ura4+, otr1R::ade6+, natMX::3flag-ago1, tas3-13myc::hphMX, arb2∆::kanMX	This study	arb2∆, FLAG-Ago1, Tas3-Myc	Figs. 4E, S10
HKM-2268	h-, ade6-DN/N, ura4-DS/E, imr1L::ura4+, otr1R::ade6+, natMX::3flag-ago1, tas3-13myc::hphMX, dcr1∆::kanMX	This study	dcr1∆, FLAG-Ago1, Tas3-Myc	Figs. 4E, S10
HKM-2289	h-, ade6-DN/N, ura4-DS/E, imr1L::ura4+, otr1R::ade6+, natMX::3flag-ago1, tas3-13myc::hphMX, mas5∆::kanMX	This study	mas5∆, FLAG-Ago1, Tas3-Myc	Fig. S10
HKM-2291	h-, ade6-DN/N, ura4-DS/E, imr1L::ura4+, otr1R::ade6+, natMX::3flag-ago1, tas3-13myc::hphMX, mas5∆::kanMX	This study	mas5∆, FLAG-Ago1, Tas3-Myc	Fig. S10
HKM-2293	h-, ade6-DN/N, ura4-DS/E, imr1L::ura4+, otr1R::ade6+, natMX::3flag-ago1, tas3-13myc::hphMX, mas5∆::kanMX	This study	mas5∆, FLAG-Ago1, Tas3-Myc	Fig. S10
HKM-2064	h-, ade6-DN/N, ura4-DS/E, imr1L::ura4+, otr1R::ade6+, spt6-3G196::hphMX	This study	Spt6-G196	Fig. S13
HKM-2066	h-, ade6-DN/N, ura4-DS/E, imr1L::ura4+, otr1R::ade6+, spt6-3G196::hphMX, iws1∆::kanMX	This study	Spt6-G196, iws1∆	Fig. S13
HKM-2061	h-, ade6-DN/N, ura4-DS/E, imr1L::ura4+, otr1R::ade6+, rpb3-3G196::kanMX	This study	Rpb3-G196	Fig. S13
HKM-972	h-	Lab stock	Strain L972	Figs. S5, S6AC, S11
HKM-1565	h-, ade6-DN/N, ura4-DS/E, imr1L::ura4+, otr1R::ade6+, kanMX::hsp90+	This study	kanMX::hsp90+	Fig. S12
HKM-1200	h-, ade6-m210, ura4-DS/E, imr1L::ura4+, otr1R::ade6+	This study	Wildtype, ade6-m210	Fig. S11
HKM-1215	h-, ade6-m210, ura4-DS/E, imr1L::ura4+, otr1R::ade6+, ∆clr4::hphMX	This study	clr4∆, ade6-m210	Fig. S11
HKM-2299	h+N, ade6-DN/N, leu1-32, ura4-DS/E	This study	Wild type, ade6-DN/N, cenH	Figs. S5, S7
HKM-2307	h+N, ade6-DN/N, leu1-32, ura4-DS/E, kanMX::hsp90-A4	This study	hsp90-A4, ade6-DN/N, cenH	Figs. S5, S7
HKM-2304	h+N, ade6-DN/N, leu1-32, ura4-DS/E, mas5∆::kanMX	This study	mas5∆, ade6-DN/N, cenH	Figs. S5, S7
HKM-2306	h+N, ade6-DN/N, leu1-32, ura4-DS/E, ∆clr4::hphMX	This study	clr4∆, ade6-DN/N, cenH	Figs. S5, S7
HKM-2302	h+N, ade6-DN/N, leu1-32, ura4-DS/E, dcr1∆::hphMX	This study	dcr1∆, ade6-DN/N, cenH	Figs. S5, S7
*1: Kato et al.: Scientific Reports 2013. 3: 2186
*2: Kawakami et al. Genes & Dev. 2012. 26: 1811-1824
*3: Parent strain KKS-236 was generated by K. Kawakami

## Sheet: Table S2
Table S2. Primers used in this study.
Gene group	Target gene	Primer name	Sequence
Type I Hsp40	mas5	mas5-d1	TACTCGCAGTTTGAATCTCTG
		mas5-d2	tcgacctgcagcgtacgaAAACGACAGTGGAAGAAAGGG
		mas5-d3	taaacgagctcgaattcatcgatCAGCATTTGGATTCGTTATCC
		mas5-d4	TCAAAGTGCAGAAGCGCATC
		mas5-check	GCTTCCATCGTGGTACTATG
	xjd1	xjd1-d1	TATTGATTCAAGGTAGCCTGC
		xjd1-d2	tcgacctgcagcgtacgaGCTGAAGTTCACAAATAAATTTAC
		xjd1-d3	taaacgagctcgaattcatcgatTACTTCTCGTACAACCATTGC
		xjd1-d4	ATTTATCCCATTTCAATGCTCC
		xjd1-check	TTATCCTTTGCAATCGAAGCC
Hsp90	hsp90	A4-3890792-Fw	CATGGAGATATCAGCACCAG
		A4-3890792-Rv	CGAACTGTACGACTTAACCG
		hsp90-i1	GTAGGCCTCTTTTTCGGAAC
		hsp90-i2	tcgacctgcagcgtacgaTCCTTACACTGTGATAAGCTC
		hsp90-i3	taaacgagctcgaattcatcgatTTCCGAATATTGGTTGTTCG
		hsp90-i4	TTTTCTTCTCAGCTATAACGTG
		hsp90-Nt-check1	GGATCCGATTTGGTACCAAG
		hsp90-seq1	GGATTCCCAGATGTATTGCTC
Hsp70	ssa1	ssa1-d1	GGTGTTAGCGAGTTTGAGAC
		ssa1-d2	tcgacctgcagcgtacgaAGTTCGTAAAGAAAATTCGTATC
		ssa1-d3	taaacgagctcgaattcatcgatACTCTATAGCAGACATCAGAC
		ssa1-d4	GGTTGGTTCGCAAGAATGTG
		ssa1-check	TTCTGGAGCCCAACCTTTAG
	ssa2	ssa2-d1	GGTCGTATTAGTGAAGCTCC
		ssa2-d2	tcgacctgcagcgtacgaTAGCACTCCTTATTTAAGATGC
		ssa2-d3	taaacgagctcgaattcatcgatTAATAGACATGACTAACGAGG
		ssa2-d4	TTCAGGTGGCATCTTACTCG
		ssa2-check	CTGAGATCCCTTAGAGTCAG
ARC	arb1	arb1-t1	AGGCTTATGGGACAAATCGC
		arb1-t2	tcgacctgcagcgtacgaTTCATCTTTAACTTCTTCATAAAAG
		arb1-t3	taaacgagctcgaattcatcgatCATTGTATTTTAATATAGTTACTTTTG
		arb1-t4	CCACATAACGTTTTAGCCTTC
		arb1-check	TAATCTTGCGCTTCTCGTCC
		arb1-seq	AATGTTGCACCAGAATTCGAA
		arb1_seq2	CACTTAGAGGGATCGTTCAC
RITS	ago1	ago1-N-check1	TATGTTGCGTTTGCGTGCTC
		ago1-N-check2	TGCGGGAAAGACGTTTTAGG
		ago1-N-check3	ACAAGAAAGGCCACGTGTTC
		ago1-N-check4	AGTAGGTGATGGTTCACGTG
	tas3	tas3_t1	AAAGCCTCTGATCGTCAACG
		tas3_t2	tcgacctgcagcgtacgaTTTTTCGTTTTTATGCTCTAAAATTG
		tas3_t3	taaacgagctcgaattcatcgatAAGTAGTTTACTGACTCAAGTAC
		tas3_t4	AAATGAAACTTGTAGCGACAAG
		tas3_check	TAGCGTACACCGTACTTGC
		tas3_seq1	GCCTCGAAGTAAGCATTTGG
		tas3_seq2	AACACCATTTGCGAAAGCGG
RNA polymerase II	rpb3	rpb3-t1	CGGACCGCTTATTTGCAAAC
		rpb3-t2	tcgacctgcagcgtacgacccgcctccaccCCACGTGTTTTCTTCACCATTTTG
		rpb3-t3	taaacgagctcgaattcatcgatCGTTCATGTCATACCTTACAC
		rpb3-t4	AAAGGAGACGCTTTCGGTTC
		rpb3-seq1	AGTCGAGTTGTTCCTAAATGC
Spt6/Iws1	spt6	spt6-t1	TCCTACCAACATATCGATGTG
		spt6-t2	tcgacctgcagcgtacgacccgcctccaccCATCCGTCTAAAATTTTTAGTTCG
		spt6-t3	taaacgagctcgaattcatcgatGAGCATTGATGGTTTAAACGC
		spt6-t4	GATTTAAGCACCACAAAGCTC
		spt6-seq1	AATTGTACAATGCTGGAGTCG
	iws1	iws1-d1	GCTACGCAGTTTGGTATCTG
		iws1-d2	tcgacctgcagcgtacgaGGAGAATCAGAAATTTGACAAC
		iws1-d3	taaacgagctcgaattcatcgatAATGCTCTTTCATTAGGGTCG
		iws1-d4	TGAGTTTTGGGTCCTTCGAC
General primers	pFA6a	pFA6a-com5	TCGTACGCTGCAGGTCGA
		pFA6a-com6	ATCGATGAATTCGAGCTCGTTTA
Candidates suggested by the mass spectrometry-based screening	pab1	pab1-d1	TAATACTCTGTCGTCCTGCC
		pab1-d2	tcgacctgcagcgtacgaTTGTGGTTTGCGAAGGAAGG
		pab1-d3	taaacgagctcgaattcatcgatAATAAGGGTTAAGCCTGTTGG
		pab1-d4	AATACTGGCTCTCCCACAAG
		pab1-chkek	TTCCACCACGAGTTGGTTTC
	vgl1	vgl1-d1	TACGTGCAAGGATACGTCTG
		vgl1-d2	tcgacctgcagcgtacgaTAAGCTTCCAAACGTTCTTCC
		vgl1-d3	taaacgagctcgaattcatcgatACGGAAATTGCTTGAATCGAG
		vgl1-d4	GCGATGCGCTTCTTCAATAG
		vgl1-check	ATGAACAGCTTGAACTCTCTG
	cdb4	cdb4-d1	AACAGGAACTAGTCTCCGAG
		cbd4-d2	tcgacctgcagcgtacgaGTAGCCAGATTTAGCTACATC
		cbd4-d3	taaacgagctcgaattcatcgatTATGTTTCTAGTTTGACCAGTC
		cbd4-d4	GGCAGCAATTACTGCAACTC
		cdb4-check	AAAGCTACGATGAAGTTGCTG
	vip1	vip1-d1	CACTTTGCCATGCAACGAAC
		vip1-d2	tcgacctgcagcgtacgaAAGTACGTTGAGTGCCATGG
		vip1-d3	taaacgagctcgaattcatcgatAGATGGTTGTAATGATTCAGTG
		vip1-d4	AGCACTGTATCGAACTGCTG
		vip1-check	GTTTACATTCACCGGAGTCC
	SPAC25G10.01	SPAC25G10.01-d1	AGTCAATATGGCAATCTGTCG
		SPAC25G10.01-d2	tcgacctgcagcgtacgaTTGCCTTGGCTGCTAAAGAG
		SPAC25G10.01-d3	taaacgagctcgaattcatcgatCGCTACTCTTTTTGAGTTTCC
		SPAC25G10.01-d4	AAGCACCAATAACAGCACCG
		SPAC25G10.01-check	GAACAACGGTTCTAGGGTTG
	SPBC16H.12c	SPBC16H.12c-d1	TCATCTACTGTACACGAGGC
		SPBC16H.12c-d2	tcgacctgcagcgtacgaGTGATGATGCCTCAGTTTCG
		SPBC16H.12c-d3	taaacgagctcgaattcatcgatGTTTACCTCATGAATGATGAAG
		SPBC16H.12c-d4	CATCCCGCAATAACATACGG
		SPBC16H5.12c-check1	AAGAACTTGCAACAGCCATAG
		SPBC16H5.12c-check2	AGCAGAAGATACAGCTCTCG
		SPBC16H5.12c-check3	ggtaggaatgaagttcgtcc
		SPBC16H5.12c-check4	tggtggaatctcaagcacag
	nrp1	SPAC17H9.04c-d1	AACTGAACTGAGGAACGAGG
		SPAC17H9.04c-d2	tcgacctgcagcgtacgaCAAAGCTACAAACCCGTTGG
		SPAC17H9.04c-d3	taaacgagctcgaattcatcgatTAGGTCCCGTAGTACAAAGG
		SPAC17H9.04c-d4	GCACTGACAACTGTAAGAGG
		SPAC17H9.04c-check	ACACCCAAATGCGTTGAAGG
	acl2	SPAC22A12.16-d1	AGCAGTGAAGGTGGGAAATC
		SPAC22A12.16-d2	tcgacctgcagcgtacgaAGGTGTCGTTAAGGTCTGAG
		SPAC22A12.16-d3	taaacgagctcgaattcatcgatGTGTATGGTAATAAATCTCTGC
		SPAC22A12.16-d4	TTTCTAGTATATGATGGATGCC
		SPAC22A12.16-check	ACAACGGTATTTGCACTGGC
	ste13	ste13-d1	ACTTACGGATCCATCTTGGG
		ste13-d2	tcgacctgcagcgtacgaCAATAATGAAAGACTGGGTAAC
		ste13-d3	taaacgagctcgaattcatcgatATGTCGGTAAAGCCTCGTTG
		ste13-d4	GTGGCCATTAAGTACAGAGG
		ste13-check	GTCGTTAAGCGTACAAGGTG

## Sheet: Table S3
Table S3. Transcription related factors detected in massspectrometry analysis.
Gene ID	Standard Name	Synonyms	Untagged*1	Spt6-G196*1	Spt6-G196 iws1∆*1	Rpb3-G196*1	Description in Pombase*2
SPAC1F7.01c	spt6	SPAC694.07c	0	252	268	1	nucleosome remodeling protein Spt6
SPBC19G7.16	iws1		0	151	0	0	transcription elongation factor complex subunit Iws1 (predicted)
SPAC23G3.01	rpb2	SPAC521.06	2	22	4	251	RNA polymerase II complex subunit Rpb2
SPBC28F2.12	rpb1		0	20	3	189	RNA polymerase II large subunit Rpb1
SPCC1442.10c	rpb3		0	2	0	18	RNA polymerase II subunit 3
SPCC1620.09c	tfg1		0	0	0	30	transcription factor TFIIF complex alpha subunit Tfg1 (predicted)
SPBC1198.13c	tfg2	SPBC660.03c	0	0	0	24	transcription factor TFIIF complex beta subunit Tfg2 (predicted)
SPAC458.07	tfa1	SPAPYUG7.01	0	0	0	6	transcription factor TFIIE alpha subunit, TFIIEA, Tfa1
SPCC1672.08c	tfa2		0	0	0	1	transcription factor TFIIE beta subunit, TFIIEB, Tfa2
SPAC20H4.03c	tfs1		0	0	0	4	transcription elongation factor TFIIS
SPAC23C4.19	spt5		0	5	2	96	DSIF transcription elongation factor complex subunit Spt5
SPBC14F5.08	med7		0	0	0	3	mediator complex subunit Med7
SPBC31F10.04c	srb4	med17	0	0	0	3	mediator complex subunit Med17
*1 Number of asinged spectra in immunoprecipitates from HKM-1100 (Untagged), HKM-2064 (Spt6-G196), HKM-2066 (Spt6-G196 iws1∆) and HKM-2061 (Rpb3-G196)
*2 http://www.pombase.org

## Sheet: Table S4
Table S4. List of candidate genes for silencing factors suggested by massspectrometry.
Gene ID	Standard Name	Synonyms	Untagged*1	Spt6-G196*1	Spt6-G196 iws1∆*1	Rpb3-G196*1	Deletion phenotype*2	Colony color*3	Heterochromatin*4	Description in Pombase*2
SPBC1734.11	mas5		0	2	2	2	Viable	Bright pink	Affected	DNAJ domain protein Mas5 (predicted)
SPBC776.09	ste13		1	4	7	4	Viable	Pink	Not Affected	ATP-dependent RNA helicase Ste13
SPAC10F6.06	vip1		0	0	1	0	Viable	Red	N.D.	RNA-binding protein Vip1
SPAC13G7.02c	ssa1		0	2	9	2	Viable	Red	N.D.	heat shock protein Ssa1 (predicted)
SPAC17H9.04c	nrp1		0	0	5	4	Viable	Red	N.D.	RNA-binding protein
SPAC22A12.16	acl2		0	0	5	3	Viable	Red	N.D.	ATP-citrate synthase subunit 2 (predicted)
SPAC23H4.09	cdb4		0	1	1	0	Viable	Red	N.D.	curved DNA-binding protein Cdb4, peptidase family
SPAC25G10.01		SPAC2C4.18	0	0	3	0	Viable	Red	N.D.	RNA-binding protein involved in histone acetylation
SPAC57A7.04c	pabp	pab1	0	1	10	0	Viable	Red	N.D.	mRNA export shuttling protein
SPBC16H5.12c		SPNCRNA.537, SPNGAF91	0	0	2	0	Viable	Red	N.D.	conserved fungal protein
SPCC550.14	vgl1		0	0	3	0	Viable	Red	N.D.	KH domain RNA binding protein, vigilin (predicted)
SPAC57A10.10c	sla1		0	0	1	2	Viable	N.D.	N.D.	La protein homolog
SPAC458.02c			0	0	2	4	Viable	N.D.	N.D.	mRNP complex (predicted)
SPAC821.03c	slf1		1	0	0	3	Viable	N.D.	N.D.	cell cortex node protein Slf1
SPAC1527.03			0	0	4	0	Viable	N.D.	N.D.	RNA-binding protein (predicted)
SPBC16E9.11c	pub3		0	0	0	1	Viable	N.D.	N.D.	HECT-type ubiquitin-protein ligase E3 Pub3 (predicted)
SPBC409.06	uch2		0	0	3	0	Viable	N.D.	N.D.	ubiquitin C-terminal hydrolase Uch2
SPBC660.11	tcg1	mug187	0	0	4	0	Viable	N.D.	N.D.	single-stranded telomeric binding protein Tgc1
SPCC16C4.09	sts5	orb4	0	0	4	0	Viable	N.D.	N.D.	RNB-like protein
SPAC16.02c	srp2		0	0	1	2	Inviable	N.D.	N.D.	splicing factor Srp2
SPAC23C11.11	cka1	orb5	0	0	4	0	Inviable	N.D.	N.D.	serine/threonine protein kinase Cka1
SPAC23D3.08	usp108		0	0	2	0	Inviable	N.D.	N.D.	U1 snRNP-associated protein Usp108
SPBC4B4.09	usp105	csp5, prp39	0	0	5	3	Inviable	N.D.	N.D.	U1 snRNP-associated protein Usp105
SPBC83.08	rvb2		1	2	6	3	Inviable	N.D.	N.D.	AAA family ATPase Rvb2
SPBC146.07	prp2	mis11, ods1, uaf1	0	0	2	0	Inviable	N.D.	N.D.	U2AF large subunit (U2AF-59)
SPBC660.15	msi2		0	0	3	0	Inviable	N.D.	N.D.	mRNA cleavage factor complex subunit Msi2
SPCC962.06c	bpb1	ods3, sf1	0	0	2	0	Inviable	N.D.	N.D.	KH and CC/hC domain splicing factor Bpb1
*1 Number of asinged spectra in immunoprecipitates from HKM-1100 (Untagged), HKM-2064 (Spt6-G196), HKM-2066 (Spt6-G196 iws1∆) and HKM-2061 (Rpb3-G196)
*2 http://www.pombase.org
*3 Colony color was evaluated on YES plates containing limited amount of adenine at 30˚C. Primers for gene disruption are listed in Table S2.
*4 Effect on the pericentromeric heterochromatin was validated by means of ChIP-qPCR for H3K9me2.
